# Supplementary material for: Structural basis of substrate recognition and membrane association by the bacterial lysyl-phosphatidylglycerol hydrolase AcvB
Source: Commun Biol. 2026 May 22;9:689. doi: 10.1038/s42003-026-10087-1 (PMC13197417; doi:10.1038/s42003-026-10087-1)
Supplement: Supplementary file 3 — Supplementary Data 1 [file 42003_2026_10087_MOESM3_ESM.xlsx]

## Sheet: Fig. 2E
PE	1	2	3		LysPG(% of amino lipids)	1	2	3	Average	SD
-	53236.5	54123.1	50884.5		-	11.9932	12.2135	12.7066	12.3044	0.365251
WT	57834.2	55222.4	51879.1		WT	0.833884	1.25768	1.07567	1.05574	0.212597
S336A	59328.4	61908.2	53539.8		S336A	9.97055	9.85764	10.3161	10.0481	0.238845
D271A	63795.1	61453.5	55150.3		D271A	5.74011	5.6573	5.73302	5.71014	0.0458991
D340A	64840.8	65595.7	60235.4		D340A	2.97044	2.61196	2.90213	2.82818	0.190339
E368A	58948.1	61368	59986.1		E368A	1.82922	1.44085	1.71477	1.66161	0.199567
D370A	59820.1	64790.3	58611.9		D370A	2.72567	2.31025	2.45646	2.49746	0.210724
E410A	56578.6	64935.1	54271.4		E410A	0.84832	1.04422	1.22149	1.03801	0.186665
E413A	51537.9	65952.8	60528.5		E413A	1.06695	1.0734	1.18593	1.10876	0.0669106
LysPG	1	2	3
-	7288.9	7539.85	7499.58
WT	488.113	706.234	568.82
S336A	6626.85	6802.05	6255.27
D271A	3937.78	3712.54	3418.88
D340A	2019.57	1775.74	1832.62
E368A	1106.79	904.376	1060.96
D370A	1700.2	1548.38	1496.38
E410A	491.577	694.477	683.062
E413A	568.598	726.305	737.305
Other amino lipids	1	2	3
-	249.678	70.607	637.234
WT	212.506	225.284	432.749
S336A	509.042	292.577	841.134
D271A	868.305	457.82	1065.77
D340A	1128.55	613.548	1079.31
E368A	451.335	494.548	824.891
D370A	857.083	683.255	807.648
E410A	876.912	877.033	965.719
E413A	1185.28	984.811	905.033

## Sheet: Fig. 3E
LysEE	1	2	3		Lysine/Total (%)	1	2	3	Average	SD
No Protein	50332.1	43657.8	51211		No Protein	0.336999	0.72901	0.780836	0.615615	0.242676
WT	42670.8	47083.5	48954.1		WT	9.33141	8.24145	8.13821	8.57036	0.661114
S336A	43799.9	44333.4	54019.1		S336A	1.08144	0.317852	0.679566	0.692953	0.38197
D271A	44791.3	45836.2	51520.3		D271A	1.40458	1.06203	1.02334	1.16332	0.209833
D340A	44003.7	43549.9	52533.6		D340A	2.98462	2.19748	2.36104	2.51438	0.415369
E410A	44252	42518.7	51201.6		E410A	9.06515	6.89962	7.92299	7.96259	1.08331
Lysine	1	2	3
No Protein	170.192	320.607	403.021
WT	4391.59	4228.88	4336.93
S336A	478.849	141.364	369.607
D271A	638.092	492.021	532.678
D340A	1353.75	978.506	1270.34
E410A	4411.42	3151.03	4405.76

## Sheet: Fig. 5C
PE	1	2	3		LysPG(% of amino lipids)	1	2	3	Average	SD
-	39895.9	46404.3	54771.7		-	9.26786	11.4919	9.76593	10.1752	1.16716
WT	48496.9	55390.3	58642.6		WT	0.970291	1.15616	1.77165	1.29937	0.419436
S336A	44586.4	53771.8	59782.1		S336A	8.85185	12.0306	8.87086	9.91777	1.82979
Δloop	41780.4	53939.5	58776.4		Δloop	11.2493	13.3113	9.45297	11.3379	1.93071
W378N/L379N	40793.7	58942.6	56116.2		W378N/L379N	9.75518	10.4298	8.5588	9.58125	0.947535
W378F/L379F	45375.1	62965.7	57636.4		W378F/L379F	2.3509	2.16634	0.917275	1.81151	0.779905
LysPG	1	2	3
-	4141.58	6153.45	6041.04
WT	486.456	666.134	1080.68
S336A	4389.27	7484.16	5909.45
Δloop	5393.41	8439.45	6226.04
W378N/L379N	4478.99	6967.18	5351.91
W378F/L379F	1113.98	1418.24	543.355
Other amino lipids	1	2	3
-	650.062	988.104	1045.5
WT	1151.72	1559.4	1275.15
S336A	610.234	953.397	924.912
Δloop	770.426	1021.52	860.861
W378N/L379N	641.355	891.083	1063.03
W378F/L379F	896.255	1083.15	1056.03

## Sheet: Fig. 5E
Soluble fraction	1	2	3		Membrane / Total (%)	1	2	3	Average	SD	t-test
WT	11009	10093.7	12612.8		WT	21.6375	15.5325	14.3656	17.1786	3.90541
W378N/L379N	7579.01	5889.18	8887.72		W378N/L379N	6.92805	4.03669	4.87576	5.28017	1.4875	0.0078652
W378F/L379F	12090.2	11784.3	12807.7		W378F/L379F	18.6388	18.0165	20.9326	19.196	1.53583	0.451867
Membrane fraction	1	2	3
WT	3039.82	1856.11	2115.87
W378N/L379N	564.163	247.728	455.556
W378F/L379F	2769.7	2589.7	3390.77

## Sheet: Fig. 5H
LysEE	1	2	3		Lysine/Total (%)	1	2	3	Average	SD
No Protein	54127.1	53070.7	62897.9		No Protein	0.229998	0.639885	0.552219	0.474034	0.215839
WT	54529	55489	52961.5		WT	4.80197	4.40768	4.93929	4.71631	0.275964
S336A	58374	54386.5	57536.7		S336A	0.337084	0.345904	0.411981	0.36499	0.0409339
W378N/L379N	55430	52111.6	54477		W378N/L379N	5.556	5.66608	5.77567	5.66591	0.109836
W378F/L379F	53225.5	51717.6	54421.8		W378F/L379F	4.78743	5.10302	4.88223	4.92423	0.161936
Lysine	1	2	3
No Protein	124.778	341.778	349.263
WT	2750.55	2558.55	2751.84
S336A	197.435	188.778	238.021
W378N/L379N	3260.86	3130.03	3339.28
W378F/L379F	2676.26	2781.08	2793.38

## Sheet: Fig. 6B
10% Input	1	2	3		Eluate / 10% Input (%)	1	2	3	Average	SD
GST	10134.7	9374.9	8634.66		GST	2.11584	0.315054	1.10244	1.17778	0.902755
GST-AcvBDN24	10913.6	10218.7	9699.49		GST-AcvBDN24	96.3446	59.3115	56.0174	70.5578	22.3927
GST-AcvBN	10989.6	10877.2	9256.37		GST-AcvBN	16.1374	5.99411	6.87401	9.6685	5.61946
GST-AcvBC	11508.9	9897.37	8857.54		GST-AcvBC	31.6476	20.2516	22.6409	24.8467	6.00969
Eluate	1	2	3		t-test(DN24 vs N)	0.0102757
GST	214.435	29.536	95.192		t-test(DN24 vs C)	0.0269068
GST-AcvBDN24	10514.6	6060.88	5433.4		t-test(N vs C)	0.0330504
GST-AcvBN	1773.43	651.991	636.284
GST-AcvBC	3642.28	2004.38	2005.43

## Sheet: Supp. Fig. 5B
	1	2	3		LysPG (% of control)	1	2	3	Average	SD
No protein	46364.7	45984.6	48142.2		AcvBDN24_20min	31.8866	37.5682	32.2456	33.9001	3.18172
AcvBDN24_20min	14784.1	17275.6	15523.7		AcvBDN24_60min	20.7551	18.2481	16.5065	18.5032	2.13573
AcvBDN24_60min	9623.03	8391.32	7946.61		AcvBN_20min	104.461	100.771	98.351	101.195	3.07716
AcvBN_20min	48433.3	46339.3	47348.3		AcvBN_60min	95.8564	99.601	89.9495	95.1357	4.86594
AcvBN_60min	44443.6	45801.1	43303.7		AcvBC_20min	12.8966	12.2644	8.93211	11.3644	2.12998
AcvBC_20min	5979.46	5639.73	4300.12		AcvBC_60min	5.27196	5.36869	4.16637	4.93567	0.667992
AcvBC_60min	2444.33	2468.77	2005.78

## Sheet: Supp. Fig. 7D
Soluble fraction	1	2	3		Membrane / Total (%)	1	2	3	Average	SD
Vector	5634.67	2928.6	4510.84		Vector	1.71574	1.63029	1.06453	1.47019	0.353898
LpiA(WT)	5168.67	4994.1	5658.4		LpiA(WT)	5.42153	6.61479	2.94267	4.99299	1.87319
LpiA(D750N)	3575.96	4909.33	6431.69		LpiA(D750N)	4.66471	6.12661	5.34876	5.38002	0.731451
Membrane fraction	1	2	3		t-test (Vector vs LpiA(WT))	0.0328774
Vector	98.364	48.536	48.536		t-test (Vector vs LpiA(D750N))	0.00113275
LpiA(WT)	296.284	353.749	171.556		t-test (LpiA(WT) vs LpiA(D750N))	0.755607
LpiA(D750N)	174.97	320.405	363.456
